# Supplementary material for: Oral pretreatment with Escherichia coli Nissle 1917 enhances the host's defense against influenza A virus infection
Source: mLife. 2025 Dec 27;4(6):666–82. doi: 10.1002/mlf2.70050 (PMC12754630; doi:10.1002/mlf2.70050)
Supplement: Supplementary file 2 — Supporting information. [file MLF2-4-666-s001.xlsx]

## Sheet: Nissle.1917-Control
Table S1-Differential Metabolites.
MS2 name	P-VALUE	FOLD CHANGE	LOG_FOLDCHANGE
Proline betaine	3.54547e-11	4.16252	2.05746
Pipecolic acid	1.67086e-06	2.23635	1.16115
2,6-Diethylpyrazine	7.63993e-05	2.86599	1.51903
L-Palmitoylcarnitine	0.000110462	1.38105	0.465767
Glycyl-Valine	0.000351792	1.36662	0.450611
1-Methylhypoxanthine	0.000566743	1.66319	0.733951
Xanthurenic acid	0.000901257	2.45516	1.29582
Valerylglycine	0.00122709	0.617682	-0.695063
L-Valine	0.0030732	0.834267	-0.261419
Adenine	0.00324712	1.35481	0.438087
Daidzein 4'-O-glucuronide	0.00354141	0.385973	-1.37343
PC(18:4(6Z,9Z,12Z,15Z)/15:0)	0.00369555	0.780095	-0.358279
3-Methylguanine	0.00509395	1.19411	0.255934
3-Methylglutarylcarnitine	0.00529816	1.84994	0.887478
2-Pyrrolidinone	0.00612089	2.19995	1.13747
Cer(d18:0/16:0)	0.00720365	0.749635	-0.415739
L-Serine	0.00997041	0.779857	-0.358719
Pyrimidine	0.0119115	1.51129	0.595779
N-methyl-L-glutamic Acid	0.0130828	0.829034	-0.270497
3-(4-hydroxyphenyl)-3,4-dihydro-2H-1-benzopyran-7-ol	0.0132702	0.645053	-0.632511
LysoPE(16:1(9Z)/0:0)	0.014896	1.34181	0.424179
3-Amino-2-piperidone	0.0157856	1.16744	0.223346
(2E,11Z)-5-[5-(Methylthio)-4-penten-2-ynyl]-2-furanacrolein	0.0165997	1.33444	0.416237
PE(20:4(8Z,11Z,14Z,17Z)/P-18:0)	0.0187066	0.815699	-0.293891
1-(2,3-Dihydro-1H-pyrrolizin-5-yl)-1,4-pentanedione	0.0190297	0.770582	-0.375979
Glycitein 7-O-glucuronide	0.0213161	0.375164	-1.41441
SM(d16:1/24:1(15Z))	0.023519	0.870497	-0.200089
Prunus inhibitor b	0.0249496	1.29051	0.367941
3-(2-Furanyl)-2-propenal	0.0251555	0.668732	-0.5805
PC(18:2(9Z,12Z)/16:1(9Z))	0.0268897	1.14794	0.199052
PI(18:1(9Z)/18:1(9Z))	0.0273705	0.633089	-0.659521
Asymmetric dimethylarginine	0.0286929	1.14472	0.194996
L-trans-4-Methyl-2-pyrrolidinecarboxylic acid	0.0295	1.35143	0.434489
Dimethyl dialkyl ammonium chloride	0.0311418	0.402946	-1.31134
Riboflavin	0.0313182	1.29375	0.371558
Malic acid	0.031589	0.588228	-0.765554
Cortisol	0.0341707	0.553202	-0.854121
Elaidic carnitine	0.0369508	1.18679	0.24706
Taccagenin	0.0388616	0.584232	-0.775387
2-Methylbutyroylcarnitine	0.0401084	1.29774	0.376003
Pyro-L-glutaminyl-L-glutamine	0.0416405	1.26976	0.344554
2-acetyl-1-alkyl-sn-glycero-3-phosphocholine	0.0433419	3.30491	1.72461
D-Alanine	0.0435034	0.888382	-0.170748
Pratenol B	0.0469094	1.2266	0.294666
fluvoxamino acid	0.0473687	0.593682	-0.752237
2(N)-Methyl-norsalsolinol	0.050172	0.645882	-0.630657
Tetradecanoylcarnitine	0.0513742	1.21124	0.276484
PE(P-18:1(11Z)/22:5(4Z,7Z,10Z,13Z,16Z))	0.0521909	0.848556	-0.236917
Glycine	0.0523908	1.59105	0.669978
Deoxycholic acid	0.0527588	1.49866	0.58367
Octadecylamine	0.0530963	0.856194	-0.22399
Racemethionine	0.0531529	0.700176	-0.514211
2,6-Di-tert-butylbenzoquinone	0.0539456	1.32767	0.408897
Cytosine	0.0539684	1.20909	0.273924
Acetamidopropanal	0.0567613	1.24801	0.319628
PE(P-18:1(11Z)/22:4(7Z,10Z,13Z,16Z))	0.0576316	0.857854	-0.221196
LysoPC(18:2(9Z,12Z))	0.0578868	0.798019	-0.325504
Deoxycytidine	0.058368	1.14858	0.199852
Methyl n-formylanthranilate	0.0585497	0.498337	-1.00481
Cinncassiol C3	0.0589915	0.808554	-0.306584
Diethanolamine	0.0595585	0.788611	-0.342615
2,3-Dihydro-2,3-dihydroxy-4-(4-methoxyphenyl)-1H-phenalen-1-one	0.0603922	8.2055	3.03659
Phosphorylcholine	0.0637447	0.874553	-0.193382
7-Methylinosine	0.065169	1.13879	0.187499
(R)-Pelletierine	0.0672427	1.1123	0.153549
PE(P-18:1(9Z)/20:3(5Z,8Z,11Z))	0.0687177	0.839899	-0.251713
N4-Acetylaminobutanal	0.0729844	0.778054	-0.362057
Niacinamide	0.074972	0.797395	-0.326634
2-Piperidinone	0.0759171	0.729261	-0.455494
Ergothioneine	0.079148	0.84826	-0.237421
6-Methylnicotinamide	0.0815908	1.18237	0.241683
6-Hydroxy-1H-indole-3-acetamide	0.0857652	0.487678	-1.036
Glycylproline	0.086946	0.83379	-0.262244
SM(d18:1/22:0)	0.0873913	0.783647	-0.351725
Isopentyl beta-D-glucoside	0.0880485	0.792931	-0.334733
4-Aminophenol	0.090279	0.561318	-0.833109
Punicic acid	0.0934524	0.857289	-0.222146
PC(24:1(15Z)/18:1(11Z))	0.0945454	0.619613	-0.690562
Mannitol	0.0976791	0.769017	-0.378912
Sphinganine	0.100086	1.12105	0.164851
PE(22:4(7Z,10Z,13Z,16Z)/14:0)	0.102411	0.787715	-0.344254
myo-Inositol	0.102895	1.33131	0.412848
3-Hydroxymethylantipyrine	0.113131	0.434947	-1.20109
LysoPC(14:1(9Z))	0.115085	1.18985	0.250783
trans-Hexadec-2-enoyl carnitine	0.115487	1.23745	0.307372
L-Lysine	0.120073	0.873443	-0.195215
Glycitein	0.121805	0.571659	-0.806774
Dihydrouracil	0.12299	1.37422	0.458614
apo-[3-methylcrotonoyl-CoA:carbon-dioxide ligase (ADP-forming)]	0.123402	1.21336	0.279004
2-O-Methylcytosine	0.126583	1.28976	0.367103
L-trans-alpha-Amino-2-carboxycyclopropaneacetic acid	0.128238	0.896555	-0.157536
2-Isopropyl-3,5-dimethoxy-6-methylpyrazine	0.129396	1.73974	0.798874
3-Methyl-2-butene-1-thiol	0.131382	1.081	0.112366
N2-gamma-Glutamylglutamine	0.133214	1.36827	0.452356
LysoPC(18:3(6Z,9Z,12Z))	0.136421	1.15667	0.209982
3-Indoleacetonitrile	0.136463	1.28082	0.357066
Methyl (methylthio)methyl disulfide	0.136783	0.93771	-0.0927857
3-Methyl-5-pentyl-2-furanundecanoic acid	0.140471	0.799235	-0.323308
Pyridoxal	0.143576	0.711617	-0.490828
Ecgonine methyl ester	0.145318	2.00408	1.00294
PC(18:1(11Z)/14:0)	0.146673	1.15657	0.209855
PE(20:5(5Z,8Z,11Z,14Z,17Z)/18:1(11Z))	0.148229	1.36275	0.446526
Mahanimbinol	0.14825	0.692328	-0.530471
Adenosine diphosphate ribose	0.149958	0.692023	-0.531109
PC(18:2(9Z,12Z)/P-18:1(11Z))	0.154324	0.902763	-0.147581
Kynurenic acid	0.154973	1.32724	0.408429
PC(24:0/20:5(5Z,8Z,11Z,14Z,17Z))	0.156821	0.827177	-0.273731
Lysyl-Glycine	0.164657	1.12707	0.172575
2-O-(5,8,11,14,17-Eicosapentaenoyl)-1-O-hexadecylglycero-3-phosphocholine	0.165331	0.912991	-0.131328
Citrulline	0.165589	1.10648	0.145978
PE(20:4(8Z,11Z,14Z,17Z)/P-16:0)	0.166391	0.753027	-0.409226
Isoquinoline	0.169893	1.20737	0.271865
2-Benzofurancarboxaldehyde	0.170361	0.853469	-0.22859
LysoPC(22:6(4Z,7Z,10Z,13Z,16Z,19Z))	0.175962	0.819084	-0.287917
5-Heneicosyl-1,3-benzenediol	0.17616	0.677653	-0.561381
5-Aminoimidazole ribonucleotide	0.18328	0.833055	-0.263517
Palmitic amide	0.183314	0.90809	-0.139092
Ethyl (Â±)-3-hydroxyoctanoate	0.183526	1.19197	0.253352
N1-Methyl-4-pyridone-3-carboxamide	0.187944	2.09378	1.06611
Cyclic AMP	0.188216	0.808526	-0.306634
L-prolyl-L-proline	0.188777	1.3089	0.388354
Tetramethylpyrazine	0.188825	1.35698	0.440402
Galactose-beta-1,4-xylose	0.196031	0.50692	-0.98017
Trigonelline	0.197943	1.14702	0.197896
LysoPC(24:0)	0.199105	0.917814	-0.123726
1,2,3,4-Tetrahydro-b-carboline-1,3-dicarboxylic acid	0.202779	0.922361	-0.116597
PC(22:4(7Z,10Z,13Z,16Z)/14:0)	0.205497	0.924947	-0.112558
PC(18:1(11Z)/P-16:0)	0.206642	1.23754	0.307477
PC(22:5(4Z,7Z,10Z,13Z,16Z)/22:5(4Z,7Z,10Z,13Z,16Z))	0.207544	0.81634	-0.292758
cis-5-Tetradecenoylcarnitine	0.207704	1.14448	0.194692
PC(22:5(7Z,10Z,13Z,16Z,19Z)/16:1(9Z))	0.208468	2.28735	1.19368
PC(22:6(4Z,7Z,10Z,13Z,16Z,19Z)/20:1(11Z))	0.209245	1.18497	0.244854
4-Amino-2-methylenebutanoic acid	0.209435	1.06621	0.092497
N4-Acetylcytidine	0.209448	0.655714	-0.608861
Fagomine	0.209639	0.894649	-0.160606
Nicotinamide N-oxide	0.213302	1.16453	0.219742
DG(18:1(9Z)/18:4(6Z,9Z,12Z,15Z)/0:0)	0.214417	0.851015	-0.232744
PC(22:4(7Z,10Z,13Z,16Z)/P-18:0)	0.217878	0.886265	-0.17419
L-Tyrosine	0.222642	0.870278	-0.200452
PC(20:2(11Z,14Z)/15:0)	0.224515	0.905866	-0.14263
Thalictroidine	0.226634	0.792029	-0.336374
Cellulose triacetate	0.228568	0.898362	-0.154632
5'-(3',4'-Dihydroxyphenyl)-gamma-valerolactone sulfate	0.23173	1.15147	0.203474
Squamolone	0.231769	1.11179	0.152882
Linoleyl carnitine	0.234766	1.11082	0.15162
Corticosterone	0.235099	0.767912	-0.380987
3-Pyridinebutanoic acid	0.237041	0.684594	-0.54668
N-acetyltryptophan	0.237666	1.20339	0.267106
Acrylamide	0.239274	1.27134	0.346345
1-Methylnicotinamide	0.239661	1.85428	0.890863
PE(20:5(5Z,8Z,11Z,14Z,17Z)/P-18:0)	0.244377	0.911583	-0.133553
PC(24:1(15Z)/18:4(6Z,9Z,12Z,15Z))	0.245917	0.889324	-0.169219
4-Hydroxy-2-butenoic acid gamma-lactone	0.250312	1.06072	0.0850481
Pyroglutamic acid	0.250553	1.04592	0.0647734
L-Phenylalanine	0.251765	0.910314	-0.135563
Montecristin	0.257975	0.897084	-0.156685
PC(24:1(15Z)/18:3(6Z,9Z,12Z))	0.261832	0.872009	-0.197586
Methylimidazole acetaldehyde	0.263806	2.14106	1.09832
Valdecoxib	0.263943	1.38297	0.467768
Prolyl-Threonine	0.265506	0.388806	-1.36288
2-Methyl-3-oxopropanoic acid	0.267322	0.44166	-1.17899
1-Methylhistidine	0.26777	1.06652	0.0929158
Dioscoretine	0.269172	1.22089	0.287934
L-Acetylcarnitine	0.276369	1.05379	0.0755917
D-Proline	0.278623	0.900944	-0.15049
PC(20:2(11Z,14Z)/14:0)	0.282109	0.76711	-0.382494
Tetraacetylethylenediamine	0.287507	1.08134	0.11282
Alanyl-Leucine	0.291077	0.848246	-0.237445
gamma-Glutamylleucine	0.291367	1.22996	0.298611
1-[(5-Amino-5-carboxypentyl)amino]-1-deoxyfructose	0.293872	0.957192	-0.06312
Tyramine glucuronide	0.298348	1.5684	0.649295
6,10,14-Trimethyl-5,9,13-pentadecatrien-2-one	0.299876	0.907416	-0.140164
Methylpyrazine	0.300192	0.877265	-0.188915
4-(Methylthio)-2-butanol	0.305631	0.872418	-0.196909
29-Norcycloartane-3,24-dione	0.306697	0.872493	-0.196784
Morpholine	0.307999	0.804058	-0.314628
PC(18:0/15:0)	0.308398	0.686962	-0.541697
Guanidinosuccinic acid	0.309159	1.2055	0.269628
N6-Methyladenosine	0.31301	1.07596	0.105623
1-Pyrroline	0.317234	0.881908	-0.1813
Paraxanthine	0.317519	1.04989	0.070245
SM(d18:1/16:0)	0.32049	0.813056	-0.298574
S-Methylmethionine	0.320579	1.2531	0.325502
D-Glutamine	0.326373	1.03937	0.0557051
Geniposidic acid	0.326738	0.675618	-0.565721
Indole	0.328709	0.962467	-0.0551906
PC(16:0/16:0)	0.334775	0.842165	-0.247825
3-Methylhistidine	0.336768	1.14836	0.199574
[12]-Gingerol	0.337762	1.1038	0.142479
SM(d17:1/24:1(15Z))	0.341549	1.22407	0.291686
PC(22:5(4Z,7Z,10Z,13Z,16Z)/20:5(5Z,8Z,11Z,14Z,17Z))	0.342444	0.846669	-0.24013
PC(20:2(11Z,14Z)/20:4(5Z,8Z,11Z,14Z))	0.343547	0.921786	-0.117496
2-Aminoacrylic acid	0.345166	0.859477	-0.218469
Bilirubin	0.345479	1.62253	0.698247
Epinephrine sulfate	0.347336	1.60993	0.686998
L-Carnitine	0.348246	0.940805	-0.0880322
Furcelleran	0.350128	1.41264	0.498397
Linoleamide	0.350188	1.22193	0.289167
Benzofuran	0.350586	0.876158	-0.190737
Alpha-dimorphecolic acid	0.351802	1.27625	0.351915
2-Methylguanosine	0.356142	1.11699	0.159619
Naphthalene epoxide	0.360211	0.903376	-0.146601
PC(18:0/18:0)	0.360802	1.10256	0.140851
Glycyl-Gamma-glutamate	0.361414	0.943556	-0.0838203
PC(20:5(5Z,8Z,11Z,14Z,17Z)/P-18:0)	0.361456	0.938819	-0.0910818
Di-2-furanylmethane	0.366948	1.08255	0.11443
[6]-Gingerdiol 3,5-diacetate	0.368963	0.887605	-0.172011
DG(22:5(7Z,10Z,13Z,16Z,19Z)/16:0/0:0)	0.370387	1.22455	0.292255
PC(20:4(8Z,11Z,14Z,17Z)/P-18:0)	0.375971	0.93319	-0.0997578
Sulfolithocholylglycine	0.377309	0.0862341	-3.5356
L-Cyclo(alanylglycyl)	0.383408	1.04628	0.0652688
L-2,4-diaminobutyric acid	0.383881	1.86505	0.899216
Quinoline	0.38416	1.31259	0.392418
Benzaldehyde	0.393558	1.07671	0.106636
PE(20:2(11Z,14Z)/14:0)	0.396741	0.9174	-0.124378
Phytosphingosine	0.398746	1.08911	0.123155
PE(P-18:1(11Z)/18:2(9Z,12Z))	0.39965	1.3031	0.38195
4-O-Methyl-a-D-glucosyl-(1->2)-b-D-xylosyl-(1->4)-D-xylose	0.400106	0.790567	-0.33904
N,N-Dimethylformamide	0.400479	0.916667	-0.12553
Dihydrothymine	0.402663	1.04456	0.0629017
Valyl-Lysine	0.405061	0.880413	-0.183748
PE(22:2(13Z,16Z)/14:1(9Z))	0.405842	0.918335	-0.122908
Cysteineglutathione disulfide	0.406278	1.50619	0.590901
Cyclopentanethiol	0.407206	1.19302	0.254617
PI(20:3(5Z,8Z,11Z)/18:1(11Z))	0.408868	0.929534	-0.105421
DG(18:3(6Z,9Z,12Z)/20:3(5Z,8Z,11Z)/0:0)	0.416338	1.09337	0.12878
L-Threonine	0.419463	0.93015	-0.104465
2',3'-Dihydro-phytomenadione	0.4213	0.776318	-0.36528
Histamine	0.429352	0.916665	-0.125533
Uridine 5'-monophosphate	0.434776	0.817481	-0.290742
PC(20:4(8Z,11Z,14Z,17Z)/20:3(8Z,11Z,14Z))	0.437594	0.950638	-0.0730315
2,6-Dimethylpyrazine	0.438593	1.13992	0.188932
LysoPC(15:0)	0.442374	1.09723	0.133866
DL-2-Aminooctanoic acid	0.443489	1.0461	0.0650244
Cohibin C	0.444735	0.858876	-0.219478
N-Acryloylglycine	0.454434	1.08931	0.123418
LysoPC(18:1(9Z))	0.454771	1.15869	0.212499
6-Sulfatoxymelatonin	0.455171	0.921344	-0.118188
N-Acetylhistamine	0.456858	0.833355	-0.262998
gamma-Glutamylphenylalanine	0.458681	1.09214	0.127157
[7]-Paradol	0.460365	0.950358	-0.0734571
5,6-Dihydroxyindole	0.460916	0.729802	-0.454424
L-Histidine	0.460997	0.957102	-0.0632547
PC(24:1(15Z)/22:6(4Z,7Z,10Z,13Z,16Z,19Z))	0.461828	0.858251	-0.220529
Taurocholic acid	0.464096	0.456197	-1.13227
PC(15:0/15:0)	0.467576	0.908128	-0.139032
Glutaminylaspartic acid	0.468434	0.911995	-0.132903
(Â±)-Tryptophan	0.468876	1.09127	0.12601
PC(22:4(7Z,10Z,13Z,16Z)/15:0)	0.47241	0.925043	-0.112407
PC(20:5(5Z,8Z,11Z,14Z,17Z)/P-18:1(11Z))	0.473213	0.952772	-0.0697976
Metenamine	0.473796	1.06198	0.0867581
5-Aminopentanoic acid	0.47663	0.912379	-0.132294
2,8-Dihydroxyquinoline-beta-D-glucuronide	0.480473	1.30195	0.380677
PC(18:4(6Z,9Z,12Z,15Z)/18:1(11Z))	0.489209	1.06416	0.0897175
Goyaglycoside c	0.490831	1.04704	0.0663126
Glycerophosphocholine	0.490875	0.892896	-0.163435
LysoPC(22:0)	0.491284	0.956763	-0.0637666
Nitrite	0.493767	0.797484	-0.326472
PC(22:5(7Z,10Z,13Z,16Z,19Z)/20:4(5Z,8Z,11Z,14Z))	0.496261	0.951895	-0.0711252
4-Hydroxy-1H-indole-3-acetonitrile	0.497371	0.864028	-0.21085
Inosine	0.501981	0.771833	-0.373639
Creatinine	0.504136	0.961306	-0.0569327
1,6-Dimethoxy-9H-carbazole-3-carboxaldehyde	0.508494	1.05802	0.0813703
LysoPC(16:1(9Z)/0:0)	0.516548	0.680837	-0.554619
Kaempferol	0.516851	1.03878	0.0548943
PC(20:4(5Z,8Z,11Z,14Z)/20:4(8Z,11Z,14Z,17Z))	0.518176	0.874884	-0.192837
4-Aminobutyraldehyde	0.520658	0.935354	-0.0964153
Mangiferdesmethylursanone	0.520994	0.971138	-0.0422523
L-Aspartic acid	0.521147	0.924067	-0.113931
Epsilon-(gamma-Glutamyl)-lysine	0.533724	1.08953	0.123711
Pterolactam	0.537877	1.18019	0.239022
Thymine	0.540035	1.1463	0.196988
LysoPC(16:0)	0.541824	0.911616	-0.133502
Prolylhydroxyproline	0.54397	0.85332	-0.228842
1,1'-[1,12-Dodecanediylbis(oxy)]bisbenzene	0.545877	0.546843	-0.870802
L-1,2,3,4-Tetrahydro-beta-carboline-3-carboxylic acid	0.547564	0.90634	-0.141875
Polyoxyethylene (600) monoricinoleate	0.554927	0.956634	-0.0639603
Hydroxyprolyl-Leucine	0.55559	1.13709	0.185344
3-(1-Pyrrolidinyl)-2-butanone	0.555672	0.905931	-0.142527
Histidinyl-Leucine	0.557583	0.894085	-0.161515
N-Methylnicotinium	0.561013	1.14896	0.200332
PC(16:1(9Z)/P-18:1(11Z))	0.561213	1.0547	0.0768293
PC(P-18:1(11Z)/22:5(4Z,7Z,10Z,13Z,16Z))	0.565147	0.961884	-0.0560651
PC(22:5(4Z,7Z,10Z,13Z,16Z)/P-18:0)	0.565323	1.0467	0.0658414
1-Propenyl 1-(1-propenylthio)propyl disulfide	0.56974	1.1028	0.141165
Beta-Glycerophosphoric acid	0.578308	0.91868	-0.122366
Glucosamine 6-phosphate	0.580887	0.951244	-0.0721131
Phenylalanyl-Serine	0.581533	1.08127	0.112723
3-Phenylpropyl 2-methylpropanoate	0.58501	1.10911	0.1494
(Â±)-erythro-Isoleucine	0.585223	1.0592	0.0829756
Mukoenine A	0.58935	1.09977	0.137206
LysoPE(18:2(9Z,12Z)/0:0)	0.591634	0.954873	-0.0666192
Valyl-Proline	0.597211	1.37658	0.461091
Glutamylvaline	0.597363	1.07147	0.0995897
N-Nitroso-pyrrolidine	0.597516	0.932088	-0.101462
L-Glutamine	0.606974	1.16249	0.217215
Stigmastentriol	0.614122	0.857435	-0.2219
2-Methyl-1,3-cyclohexadiene	0.619936	1.0225	0.0321057
2-(3,4-Dihydroxybenzoyloxy)-4,6-dihydroxybenzoate	0.620546	0.84189	-0.248296
PC(18:3(6Z,9Z,12Z)/18:0)	0.624919	1.20886	0.273649
N-Nitrosoproline	0.625769	1.08913	0.123181
PC(24:0/20:4(5Z,8Z,11Z,14Z))	0.630131	0.950543	-0.0731755
PC(18:3(6Z,9Z,12Z)/P-18:1(11Z))	0.638804	0.927923	-0.107923
Trimethylpropylpyrazine	0.639681	1.05309	0.07463
2-O-(6-Phospho-alpha-mannosyl)-D-glycerate	0.642681	1.02259	0.0322305
PC(16:0/15:0)	0.645275	0.889373	-0.169139
Creatine	0.649223	0.978286	-0.0316713
PC(16:1(9Z)/16:1(9Z))	0.657197	1.0491	0.0691522
PC(22:5(7Z,10Z,13Z,16Z,19Z)/20:1(11Z))	0.661992	0.979178	-0.0303566
PC(20:4(8Z,11Z,14Z,17Z)/14:0)	0.665325	0.90954	-0.136791
(+)-2,3-Dihydro-3-methyl-1H-pyrrole	0.66907	0.92084	-0.118978
Leukoaminochrome	0.669136	1.04593	0.0647858
Neosaxitoxin	0.671332	1.1533	0.205773
3'-Hydroxy-O-desmethylangolensin	0.673182	1.28505	0.361825
2-(5,8-Tetradecadienyl)cyclobutanone	0.673885	1.05081	0.0715054
Glutamylthreonine	0.673962	1.03033	0.0431029
1-(1-Pyrrolidinyl)-2-propanone	0.676171	0.939345	-0.0902734
LysoPE(0:0/20:4(5Z,8Z,11Z,14Z))	0.676784	0.944147	-0.0829164
Choline	0.677389	1.0247	0.0352034
S-Adenosylmethionine	0.679301	1.29056	0.367996
Deoxyguanosine	0.684561	0.91799	-0.123449
N1-(alpha-D-ribosyl)-5,6-dimethyl-benzimidazole	0.686507	1.07099	0.0989489
6-Hydroxy-5-methoxyindole glucuronide	0.689821	0.744419	-0.425813
Cyclovariegatin	0.692082	1.24417	0.31518
3-Aminocaproic acid	0.697891	1.0404	0.0571366
Brassitin	0.698095	0.938765	-0.0911641
Leucinic acid	0.707995	0.927591	-0.108439
PC(20:3(8Z,11Z,14Z)/20:1(11Z))	0.711168	0.980287	-0.0287234
L-Pyridosine	0.713641	0.90574	-0.142832
LysoPC(17:0)	0.718015	0.976914	-0.0336959
N-Cyclopropyl-trans-2-cis-6-nonadienamide	0.718149	0.978573	-0.031249
Urocanic acid	0.718407	1.11035	0.151016
4-Propylphenol	0.718941	0.975929	-0.0351519
1-(2-Thienyl)-1-heptanone	0.721767	1.03569	0.0505901
Hypoxanthine	0.729549	0.889358	-0.169164
Thiamine	0.733506	0.96885	-0.0456554
Adenosine 2'-phosphate	0.737893	0.946262	-0.0796884
Propionylglycine	0.740225	0.96184	-0.0561306
PC(22:2(13Z,16Z)/16:1(9Z))	0.740956	0.981037	-0.0276211
Cohibin B	0.742352	1.04999	0.0703749
Beta-Aminopropionitrile	0.7441	1.08615	0.119223
Benomyl	0.744465	1.08791	0.121555
PC-M5'	0.745827	0.900695	-0.150889
Tromethamine	0.746095	0.970596	-0.0430575
(9S,10E,12Z,15Z)-9-Hydroxy-10,12,15-octadecatrienoic acid	0.748927	1.04186	0.0591612
5-Methoxytryptophan	0.749546	0.930643	-0.1037
Decanoylcarnitine	0.749633	0.953337	-0.0689423
1-Methylpyrrolo[1,2-a]pyrazine	0.750265	0.915748	-0.126978
PC(22:6(4Z,7Z,10Z,13Z,16Z,19Z)/20:3(5Z,8Z,11Z))	0.751095	0.982884	-0.0249076
N-Carbamoylsarcosine	0.751693	1.02345	0.0334399
Nervonyl carnitine	0.753531	0.962367	-0.0553403
Phenol glucuronide	0.754836	1.26692	0.341324
PC(P-18:1(11Z)/22:6(4Z,7Z,10Z,13Z,16Z,19Z))	0.75709	0.970828	-0.0427126
PC(16:0/P-16:0)	0.764998	1.02878	0.0409351
Threoninyl-Alanine	0.769399	0.973345	-0.0389764
LysoPC(22:1(13Z))	0.771262	0.98083	-0.0279245
Acetone cyanohydrin	0.774932	0.886431	-0.17392
L-Octanoylcarnitine	0.775249	1.03204	0.0455037
Dihydrobiopterin	0.775887	1.0368	0.05214
Curcumin III	0.776316	0.927702	-0.108267
3-Acetyl-2,7-naphthyridine	0.787499	0.963032	-0.0543436
LysoPC(20:4(5Z,8Z,11Z,14Z))	0.788513	0.972953	-0.0395578
5-Oxo-2(5H)-isoxazolepropanenitrile	0.789266	1.04038	0.0571082
Brassicasterol	0.794916	1.04921	0.0693087
Adenosine 3',5'-diphosphate	0.797682	1.08338	0.115536
Pipericine	0.802564	1.02891	0.0411148
5-Aminopentanamide	0.802895	0.977954	-0.0321616
PC(18:1(11Z)/15:0)	0.803627	0.970876	-0.0426415
Millefin	0.803732	1.01783	0.0254974
LysoPE(16:0/0:0)	0.809844	0.975433	-0.0358851
Brassicanal A	0.810262	0.930826	-0.103417
Octadecanamide	0.811636	0.959186	-0.0601176
5'-Methylthioadenosine	0.817211	1.02771	0.0394352
Dopamine quinone	0.820648	0.993835	-0.00892221
L-2-Amino-5-hydroxypentanoic acid	0.821277	0.934003	-0.0985011
SM(d18:1/18:1(9Z))	0.821651	0.941995	-0.0862092
1-Aminocyclopropanecarboxylic acid	0.824464	1.01615	0.0231136
PC(22:4(7Z,10Z,13Z,16Z)/16:0)	0.824542	0.980197	-0.0288568
Pyrrolidine	0.826141	1.01982	0.0283169
PE(P-18:1(11Z)/18:3(6Z,9Z,12Z))	0.826697	0.948643	-0.0760635
N-Acetylglutamine	0.828258	1.02253	0.0321478
Samin	0.8288	0.913943	-0.129823
4-Oxo-2-nonenal	0.830833	1.04472	0.0631105
L-Arginine	0.831706	1.0128	0.0183435
Histidinal	0.838019	1.03088	0.0438775
PC(24:1(15Z)/20:5(5Z,8Z,11Z,14Z,17Z))	0.839591	0.98019	-0.0288662
Cholic acid	0.84053	1.13109	0.177709
Ornithine	0.843522	0.944483	-0.0824026
alpha-Methylstyrene	0.847358	1.02683	0.0382025
PE(16:0/22:6(4Z,7Z,10Z,13Z,16Z,19Z))	0.847839	0.974984	-0.0365497
DL-Glutamate	0.852076	1.02303	0.0328464
Diaminopimelic acid	0.859654	1.01474	0.021107
PC(20:3(8Z,11Z,14Z)/15:0)	0.860107	1.02058	0.0293895
Indoleacetaldehyde	0.860181	0.983112	-0.0245722
L-Gulose	0.868072	1.05376	0.0755468
Uracil	0.874974	1.03363	0.0477263
LysoPE(20:5(5Z,8Z,11Z,14Z,17Z)/0:0)	0.879266	1.01359	0.0194731
Thioguanine	0.882364	1.03061	0.0435046
Perilloside A	0.888579	0.979684	-0.0296119
Threoninyl-Aspartate	0.894053	0.985762	-0.0206893
Vitamin A	0.89433	0.97932	-0.0301477
Santene	0.89478	0.993752	-0.00904233
Indoxyl sulfate	0.894784	1.01843	0.0263401
3,4-Dihydroxy-9-methoxypterocarpan	0.899802	1.05797	0.081302
Theaspirone A	0.91027	0.98722	-0.0185558
PC(22:6(4Z,7Z,10Z,13Z,16Z,19Z)/22:2(13Z,16Z))	0.910591	1.02792	0.0397348
Sphingosine 1-phosphate	0.912103	1.00804	0.0115461
N-Lactoyl ethanolamine	0.912827	1.00518	0.00746097
5-Hydroxy-L-tryptophan	0.913002	1.04277	0.0604181
Glycylprolylhydroxyproline	0.914432	1.02472	0.0352323
3-Hydroxyisovalerylcarnitine	0.915965	0.967755	-0.0472864
LysoPI(18:0/0:0)	0.917287	0.989063	-0.015865
Tetrahydropentoxyline	0.918348	0.968222	-0.0465909
Lepidine B	0.921799	1.02692	0.03833
Thelephoric acid	0.921819	1.0362	0.0513086
Imidazoleacetic acid	0.922429	1.01721	0.0246136
Benzyl ethyl ether	0.922756	0.961263	-0.0569966
Butyrylcarnitine	0.926896	1.01026	0.0147303
Dieporeticenin	0.930171	1.01162	0.0166668
Diosbulbin D	0.939396	1.01584	0.02268
PC(18:3(6Z,9Z,12Z)/18:1(11Z))	0.94034	0.979607	-0.0297251
Guanidoacetic acid	0.944127	0.995483	-0.0065317
Guanosine monophosphate	0.945362	0.981542	-0.0268786
Oleamide	0.946474	1.01308	0.0187428
Persicaxanthin	0.950729	0.993311	-0.00968304
PC(22:6(4Z,7Z,10Z,13Z,16Z,19Z)/16:1(9Z))	0.951644	0.98579	-0.0206473
N-Ornithyl-L-taurine	0.951955	0.995175	-0.00697752
Piperidine	0.957286	1.0043	0.0061969
PC(22:5(7Z,10Z,13Z,16Z,19Z)/14:0)	0.957755	1.00305	0.00439727
3-Hydroxy-beta-ionone	0.961503	0.996428	-0.00516267
LysoPC(P-18:1(9Z))	0.963416	0.99262	-0.0106869
2,4-Diamino-6-nitrotoluene	0.967593	1.00641	0.00921112
Lauroyl diethanolamide	0.968067	1.00326	0.00469884
o-Xylene	0.969301	1.00339	0.00488169
Mesalazine	0.977668	1.00287	0.00413148
PE(P-18:1(11Z)/22:6(4Z,7Z,10Z,13Z,16Z,19Z))	0.981605	0.998158	-0.00265934
5-Methoxytryptophol	0.981615	0.995196	-0.0069467
Succinyladenosine	0.986215	1.00245	0.00352981
L-Isoleucine	0.988666	0.998825	-0.00169624
Carnosine	0.989742	0.997917	-0.00300812
PC(24:1(15Z)/16:0)	0.991872	0.997134	-0.00414134
Sphingosine	0.9936	0.997872	-0.00307362
1-Methylhistamine	0.999693	0.999952	-6.87974e-05
