# Supplementary material for: Oral pretreatment with Escherichia coli Nissle 1917 enhances the host's defense against influenza A virus infection
Source: mLife. 2025 Dec 27;4(6):666–82. doi: 10.1002/mlf2.70050 (PMC12754630; doi:10.1002/mlf2.70050)
Supplement: Supplementary file 3 — Supporting information. [file MLF2-4-666-s005.xlsx]

## Sheet: Sheet1
Supplementary Table 2. Mouse Primer Sequences Used in Quantitative Real-Time Polymerase Chain
Primers	Forward/Reverse	Sequences (5’ to 3’)
GAPDH	Forward	TGGCCTTCCGTGTTCCTAC
	Reverse	GAGTTGCTGTTGAAGTCGCA
IL-1β	Forward	CGGACCCATATGAGCTGAA
	Reverse	TGTCGTTGCTTGGTTCTCC
IL-6	Forward	TAGTCCTTCCTACCCCAATTTCC
	Reverse	TTGGTCCTTAGCCACTCCTTC
IL-8	Forward	CACCTCAAGAACATCCAGAGCT
	Reverse	CAAGCAGAACTGAACTACCATCG
TNF-α	Forward	GCCACCACGCTCTTCTGT
	Reverse	TGAGGGTCTGGGCCATAG
IFN-γ	Forward	GACAACTACACCCTAAAGTGGAG
	Reverse	GCTCTGACACGAAACTGTGTTTT
IL-10	Forward	GCTCTTACTGACTGGCATGAG
	Reverse	CGCAGCTCTAGGAGCATGTG
CCL2	Forward	TTAAAAACCTGGATCGGAACCAA
	Reverse	GCATTAGCTTCAGATTTACGGGT
TGF-β	Forward	CAGACGAAGCAGACTGGACCAG
	Reverse	TGCTGCAATCAGGACCACTGC
