# Supplementary material for: Oral pretreatment with Escherichia coli Nissle 1917 enhances the host's defense against influenza A virus infection
Source: mLife. 2025 Dec 27;4(6):666–82. doi: 10.1002/mlf2.70050 (PMC12754630; doi:10.1002/mlf2.70050)
Supplement: Supplementary file 4 — Supporting information. [file MLF2-4-666-s002.xlsx]

## Sheet: Sheet1
Supplementary Table 3. Human Primer Sequences Used in Quantitative Real-Time Polymerase Chain
Primers	Forward/Reverse	Sequences (5’ to 3’)
GAPDH	Forward	GCTAAGGCTGTGGGCAAGG
	Reverse	GGAGGAGTGGGTGTCGCTG
NP	Forward	TACCTGGAAGAGCACCC
	Reverse	CCATTGTTCGCTTGTCG
